# Supplementary material for: Modeling of the Spatial Distribution of Forest Carbon Storage in a Tropical/Subtropical Island with Multiple Ecozones
Source: Plants (Basel). 2023 Jul 26;12(15):2777. doi: 10.3390/plants12152777 (PMC10421002; doi:10.3390/plants12152777)
Supplement: Supplementary file 1 [file plants-12-02777-s001.zip]

Archive with 1 entries (1 files):
- plants-2491022-supplementary.pdf
